# Supplementary material for: Changes in Caprine Milk Fat Globule Membrane Proteins after Heat Treatment Using a Label-Free Proteomics Technique
Source: Foods. 2022 Sep 5;11(17):2705. doi: 10.3390/foods11172705 (PMC9455663; doi:10.3390/foods11172705)
Supplement: Supplementary file 1 [file foods-11-02705-s001.zip]

Archive with 4 entries (4 files):
- Figure. S1.tif
- Figure. S2.tif
- Figure. S3.tif
- Table S1.pdf
